# Supplementary material for: ACE2 pathway regulates thermogenesis and energy metabolism
Source: eLife. 2022 Jan 11;11:e72266. doi: 10.7554/eLife.72266 (PMC8776250; doi:10.7554/eLife.72266)
Supplement: Source data 1. [file elife-72266-data1.zip]

Archive with 64 entries (55 files):
- Source data 1-original files of gels or blots/
- Source data 1-original files of gels or blots/Figure 1/
- Source data 1-original files of gels or blots/Figure 1/Figure 1A- ACE2.jpg
- Source data 1-original files of gels or blots/Figure 1/Figure 1A- Mas.jpg
- Source data 1-original files of gels or blots/Figure 1/Figure 1A-actin.jpg
- Source data 1-original files of gels or blots/Figure 1/Figure 1A-actin2.jpg
- Source data 1-original files of gels or blots/Figure 1/Figure 1B- ACE2.jpg
- Source data 1-original files of gels or blots/Figure 1/Figure 1B- Mas.jpg
- Source data 1-original files of gels or blots/Figure 1/Figure 1B-actin.jpg
- Source data 1-original files of gels or blots/Figure 2/
- Source data 1-original files of gels or blots/Figure 2/Figure 2 J OXPHS.jpg
- Source data 1-original files of gels or blots/Figure 2/Figure 2 J UCP1.jpg
- Source data 1-original files of gels or blots/Figure 2/Figure 2 K OXPHS.jpg
- Source data 1-original files of gels or blots/Figure 2/Figure 2 K PGC-1a.jpg
- Source data 1-original files of gels or blots/Figure 2/Figure 2 K UCP1.jpg
- Source data 1-original files of gels or blots/Figure 3/
- Source data 1-original files of gels or blots/Figure 3/Figure 3 J ACTIN.jpg
- Source data 1-original files of gels or blots/Figure 3/Figure 3 J OXPHS.jpg
- Source data 1-original files of gels or blots/Figure 3/Figure 3 J PGC1-1a.jpg
- Source data 1-original files of gels or blots/Figure 3/Figure 3 J UCP1.jpg
- Source data 1-original files of gels or blots/Figure 3-figure supplement 1/
- Source data 1-original files of gels or blots/Figure 3-figure supplement 1/Figure 3-supple-1 A ACE2.jpg
- Source data 1-original files of gels or blots/Figure 3-figure supplement 1/Figure 3-supple-1 A ACTIN.jpg
- Source data 1-original files of gels or blots/Figure 4/
- Source data 1-original files of gels or blots/Figure 4/Figure 4 L ACTIN.jpg
- Source data 1-original files of gels or blots/Figure 4/Figure 4 L OXPHS.jpg
- Source data 1-original files of gels or blots/Figure 4/Figure 4 L PGC-1a.jpg
- Source data 1-original files of gels or blots/Figure 4/Figure 4 L UCP1.jpg
- Source data 1-original files of gels or blots/Figure 4/Figure 4 M ACTIN.jpg
- Source data 1-original files of gels or blots/Figure 4/Figure 4 M OXPHS.jpg
- Source data 1-original files of gels or blots/Figure 4/Figure 4 M PGC-1a.jpg
- Source data 1-original files of gels or blots/Figure 4/Figure 4 M UCP1.jpg
- Source data 1-original files of gels or blots/Figure 5/
- Source data 1-original files of gels or blots/Figure 5/Figure 5 O ACTIN.jpg
- Source data 1-original files of gels or blots/Figure 5/Figure 5 O OXPHS.jpg
- Source data 1-original files of gels or blots/Figure 5/Figure 5 O PGC-1a.jpg
- Source data 1-original files of gels or blots/Figure 5/Figure 5 O UCP1.jpg
- Source data 1-original files of gels or blots/Figure 7/
- Source data 1-original files of gels or blots/Figure 7/Figure 7 A pAKT308.jpg
- Source data 1-original files of gels or blots/Figure 7/Figure 7 B ACTIN.jpg
- Source data 1-original files of gels or blots/Figure 7/Figure 7 B AKT.jpg
- Source data 1-original files of gels or blots/Figure 7/Figure 7 B pAKT308.jpg
- Source data 1-original files of gels or blots/Figure 7/Figure 7 C AKT.jpg
- Source data 1-original files of gels or blots/Figure 7/Figure 7 C FOXO1.jpg
- Source data 1-original files of gels or blots/Figure 7/Figure 7 C pAKT308.jpg
- Source data 1-original files of gels or blots/Figure 7/Figure 7 C pFOXO1.jpg
- Source data 1-original files of gels or blots/Figure 7/Figure 7 F PKA.jpg
- Source data 1-original files of gels or blots/Figure 7/Figure 7 F pPKA.jpg
- Source data 1-original files of gels or blots/Figure 7/Figure 7 G ACTIN.jpg
- Source data 1-original files of gels or blots/Figure 7/Figure 7 G PKA.jpg
- Source data 1-original files of gels or blots/Figure 7/Figure 7 G pPKA.jpg
- Source data 1-original files of gels or blots/Figure 7/Figure 7 I PGC-1a.jpg
- Source data 1-original files of gels or blots/Figure 7/Figure 7 I UCP1.jpg
- Source data 1-original files of gels or blots/Figure 7-figure supplement 2/
- Source data 1-original files of gels or blots/Figure 7-figure supplement 2/Figure 7-supple 2-A AKT.jpg
- Source data 1-original files of gels or blots/Figure 7-figure supplement 2/Figure 7-supple 2-A FOXO1.jpg
- Source data 1-original files of gels or blots/Figure 7-figure supplement 2/Figure 7-supple 2-A UCP1.jpg
- Source data 1-original files of gels or blots/Figure 7-figure supplement 2/Figure 7-supple 2-A pAKT308.jpg
- Source data 1-original files of gels or blots/Figure 7-figure supplement 2/Figure 7-supple 2-A pFOXO1.jpg
- Source data 1-original files of gels or blots/Figure 7-figure supplement 2/Figure 7-supple 2-D ACTIN.jpg
- Source data 1-original files of gels or blots/Figure 7-figure supplement 2/Figure 7-supple 2-D PKA.jpg
- Source data 1-original files of gels or blots/Figure 7-figure supplement 2/Figure 7-supple 2-D pPKA.jpg
- Source data 1-original files of gels or blots/Figure 7-figure supplement 2/Figure 7-supple 2-E PKA.jpg
- Source data 1-original files of gels or blots/Figure 7-figure supplement 2/Figure 7-supple 2-E pPKA.jpg
