# Supplementary material for: ACE2 pathway regulates thermogenesis and energy metabolism
Source: eLife. 2022 Jan 11;11:e72266. doi: 10.7554/eLife.72266 (PMC8776250; doi:10.7554/eLife.72266)
Supplement: Source data 2. [file elife-72266-data2.zip]

Archive with 9 entries (8 files):
- Source data 2--PowerPoint of gels or blots/
- Source data 2--PowerPoint of gels or blots/Figure 1-Ace2 pathway is activated by cold exposure-source data 2.pptx
- Source data 2--PowerPoint of gels or blots/Figure 2-Ace2 deficiency impairs thermogenesis, BAT activity-source data 2.pptx
- Source data 2--PowerPoint of gels or blots/Figure 3-Ace2 enhances thermogenesis, BAT activity, and energy metabolism in db-source data 2.pptx
- Source data 2--PowerPoint of gels or blots/Figure 3-figure supplement 1- Ace2 enhance BAT activity and whole-body energy m-source data 2.pptx
- Source data 2--PowerPoint of gels or blots/Figure 4-Ang-(1-7) promotes thermogenesis, BAT activity, and energy metabolism-source data 2.pptx
- Source data 2--PowerPoint of gels or blots/Figure 5-Ablation of Mas1 impairs thermogenesis, BAT activity-source data 2.pptx
- Source data 2--PowerPoint of gels or blots/Figure 7-Ace2 pathway induces a thermogenesis program through the Akt signaling-source data 2.pptx
- Source data 2--PowerPoint of gels or blots/Figure 7-figure supplement 2-Ace2 regulate thermogenesis through Akt and PKA -source data 2.pptx
